# Supplementary material for: Using Zeolite Materials to Remove Pharmaceuticals from Water
Source: Materials (Basel). 2024 Aug 3;17(15):3848. doi: 10.3390/ma17153848 (PMC11313275; doi:10.3390/ma17153848)
Supplement: Supplementary file 1 [file materials-17-03848-s001.zip]

Archive with 1 entries (1 files):
- materials-3100872-supplementary.pdf
